# Supplementary material for: Evaluation of a low-intensity pulsed ultrasound for chronic prostatitis type IIIb/chronic pelvic pain syndrome: a randomized controlled trial
Source: Front Reprod Health. 2025 Dec 4;7:1714803. doi: 10.3389/frph.2025.1714803 (PMC12711829; doi:10.3389/frph.2025.1714803)
Supplement: Supplementary file 1 [file Table1.xlsx]

## Sheet: Sheet1
group	age（years）	Course of CP/CPPS（months）
1	24	15
1	49	5
1	39	26
1	28	10
1	49	19
1	30	4
1	24	12
1	47	15
1	27	8
1	26	18
1	22	13
1	36	18
1	25	9
1	56	6
1	32	11
1	35	12
1	42	13
1	33	6
1	33	12
1	44	7
1	40	20
1	38	11
1	40	10
1	21	15
1	48	16
1	30	12
1	18	19
1	22	7
1	32	12
1	38	10
1	41	18
1	45	16
1	39	17
1	22	6
1	23	3
1	40	12
2	44	12
2	35	6
2	29	19
2	46	15
2	24	13
2	21	6
2	41	11
2	48	12
2	35	10
2	26	11
2	37	15
2	40	14
2	28	8
2	40	14
2	50	18
2	44	15
2	24	16
2	45	20
2	27	13
2	31	10
2	36	15
2	28	8
2	33	19
2	33	11
2	25	8
2	27	12
2	44	17
2	37	14
2	22	14
2	30	15
