# Supplementary material for: Evaluation of a low-intensity pulsed ultrasound for chronic prostatitis type IIIb/chronic pelvic pain syndrome: a randomized controlled trial
Source: Front Reprod Health. 2025 Dec 4;7:1714803. doi: 10.3389/frph.2025.1714803 (PMC12711829; doi:10.3389/frph.2025.1714803)
Supplement: Supplementary file 2 [file Table2.xlsx]

## Sheet: Sheet1
Group	Name	Before	After
A1	Wang Yuexiang	22	25
A2	Huang Shengfa	20	23
A3	Ge Yihe	4	12
A4	Qiao Guangping	25	25
A5	Luo Yingpei	2	4
A6	Cheng Guanghua	13	19
A7	Yang Keren	25	25
A8	Shao Maodan	20	20
A9	Sun Quan	24	25
A10	Wang Shibin	18	24
A11	Li Minghua	23	25
A12	Tong Chao	21	23
A13	Wang Xianggang	22	25
A14	Shao Jinqiang	25	25
A15	Sun Shaoguo	24	25
A16	Zhang Guoqian	3	8
A17	Jiang Wei	11	14
A18	Chen Junming	23	25
A19	Lu Sheng	18	24
A20	Jiang Zheng	23	24
A21	Wang Yanping	23	24
A22	Zheng Lifa	22	23
A23	Zhang Xiaofeng	9	17
A24	Zhuang Mingcheng	22	22
A25	Fei Yuefei	22	21
A26	Zeng Junrong	21	23
A27	Zhang Wei	7	12
A28	Li Huaqun	25	25
A29	Huang Jiaming	15	21
A30	Zheng Dabin	17	22
A31	Li Yu	25	25
A32	Chen Hao	20	20
A33	Fan Chengliang	21	23
A34	Jiang Yao	22	22
A35	Wang Jie	11	15
B1	Shen Yuhao	24	25
B2	Ye Jiancheng	21	23
B3	Song Xu	23	24
B4	Li Runfeng	24	25
B5	Lu Tong	6	8
B6	Wu Xiaojun	25	25
B7	Luo Zhihao	20	23
B8	Hu Zhijian	14	14
B9	Yang Zhiwei	25	25
B10	Hu Hao	16	23
B11	Feng Lincong	22	24
B12	Lin Tonglan	22	22
B13	Xie Changzheng	18	19
B14	Qiao Zhigang	25	25
B15	Chen Peng	19	23
B16	Ruan Jianfeng	24	25
B17	Chen Mingjie	12	13
B18	Lei Hao	20	25
B19	Guan Guofeng	25	25
B20	Wang Jingbo	6	8
B21	Jin Bo	12	20
B22	Wang Weicheng	24	24
B23	Chen Song	17	19
B24	Luo Xianhu	14	19
B25	Wu Longshou	25	25
B26	Lei Yun	21	21
B27	Liu Neng	21	23
B28	Li Hongling	24	24
B29	Qian Li	25	25
B30	Sun Peijie	24	24
