# Supplementary material for: Evaluation of a low-intensity pulsed ultrasound for chronic prostatitis type IIIb/chronic pelvic pain syndrome: a randomized controlled trial
Source: Front Reprod Health. 2025 Dec 4;7:1714803. doi: 10.3389/frph.2025.1714803 (PMC12711829; doi:10.3389/frph.2025.1714803)
Supplement: Supplementary file 3 [file Table3.xlsx]

## Sheet: Sheet1
Group	Name	Before	After
A1	Wang Yuexiang	37	27
A2	Huang Shengfa	52	38
A3	Ge Yihe	56	41
A4	Qiao Guangping	32	28
A5	Luo Yingpei	43	33
A6	Cheng Guanghua	32	27
A7	Yang Keren	31	27
A8	Shao Maodan	52	45
A9	Sun Quan	43	32
A10	Wang Shibin	38	32
A11	Li Minghua	41	31
A12	Tong Chao	28	28
A13	Wang Xianggang	35	32
A14	Shao Jinqiang	40	36
A15	Sun Shaoguo	38	33
A16	Zhang Guoqian	61	47
A17	Jiang Wei	45	37
A18	Chen Junming	32	31
A19	Lu Sheng	40	35
A20	Jiang Zheng	31	30
A21	Wang Yanping	41	33
A22	Zheng Lifa	32	28
A23	Zhang Xiaofeng	40	34
A24	Zhuang Mingcheng	31	28
A25	Fei Yuefei	32	27
A26	Zeng Junrong	38	32
A27	Zhang Wei	52	45
A28	Li Huaqun	28	30
A29	Huang Jiaming	41	43
A30	Zheng Dabin	40	33
A31	Li Yu	31	31
A32	Chen Hao	32	27
A33	Fan Chengliang	38	33
A34	Jiang Yao	45	36
A35	Wang Jie	56	40
B1	Shen Yuhao	40	35
B2	Ye Jiancheng	38	32
B3	Song Xu	45	37
B4	Li Runfeng	50	41
B5	Lu Tong	32	31
B6	Wu Xiaojun	26	26
B7	Luo Zhihao	37	31
B8	Hu Zhijian	40	36
B9	Yang Zhiwei	32	31
B10	Hu Hao	36	32
B11	Feng Lincong	52	36
B12	Lin Tonglan	60	45
B13	Xie Changzheng	28	28
B14	Qiao Zhigang	41	37
B15	Chen Peng	37	32
B16	Ruan Jianfeng	35	31
B17	Chen Mingjie	41	35
B18	Lei Hao	31	28
B19	Guan Guofeng	33	28
B20	Wang Jingbo	43	36
B21	Jin Bo	47	38
B22	Wang Weicheng	47	41
B23	Chen Song	41	35
B24	Luo Xianhu	60	36
B25	Wu Longshou	28	26
B26	Lei Yun	38	38
B27	Liu Neng	35	31
B28	Li Hongling	45	38
B29	Qian Li	47	31
B30	Sun Peijie	41	41
