# Supplementary material for: Evaluation of a low-intensity pulsed ultrasound for chronic prostatitis type IIIb/chronic pelvic pain syndrome: a randomized controlled trial
Source: Front Reprod Health. 2025 Dec 4;7:1714803. doi: 10.3389/frph.2025.1714803 (PMC12711829; doi:10.3389/frph.2025.1714803)
Supplement: Supplementary file 4 [file Table4.xlsx]

## Sheet: Sheet1
Group	Name	Before	After
A1	Wang Yuexiang	11	6
A2	Huang Shengfa	11	6
A3	Ge Yihe	12	10
A4	Qiao Guangping	6	3
A5	Luo Yingpei	8	4
A6	Cheng Guanghua	8	7
A7	Yang Keren	5	5
A8	Shao Maodan	9	5
A9	Sun Quan	8	6
A10	Wang Shibin	10	6
A11	Li Minghua	12	8
A12	Tong Chao	6	4
A13	Wang Xianggang	4	3
A14	Shao Jinqiang	10	8
A15	Sun Shaoguo	5	2
A16	Zhang Guoqian	10	6
A17	Jiang Wei	8	7
A18	Chen Junming	9	4
A19	Lu Sheng	8	4
A20	Jiang Zheng	9	7
A21	Wang Yanping	8	5
A22	Zheng Lifa	7	5
A23	Zhang Xiaofeng	12	6
A24	Zhuang Mingcheng	8	8
A25	Fei Yuefei	6	4
A26	Zeng Junrong	8	6
A27	Zhang Wei	10	7
A28	Li Huaqun	4	4
A29	Huang Jiaming	9	6
A30	Zheng Dabin	5	4
A31	Li Yu	8	6
A32	Chen Hao	5	4
A33	Fan Chengliang	5	4
A34	Jiang Yao	11	8
A35	Wang Jie	12	9
B1	Shen Yuhao	7	4
B2	Ye Jiancheng	9	7
B3	Song Xu	11	7
B4	Li Runfeng	12	6
B5	Lu Tong	6	5
B6	Wu Xiaojun	5	2
B7	Luo Zhihao	10	6
B8	Hu Zhijian	3	3
B9	Yang Zhiwei	6	5
B10	Hu Hao	5	4
B11	Feng Lincong	11	6
B12	Lin Tonglan	10	8
B13	Xie Changzheng	11	5
B14	Qiao Zhigang	7	6
B15	Chen Peng	8	4
B16	Ruan Jianfeng	8	4
B17	Chen Mingjie	7	6
B18	Lei Hao	5	4
B19	Guan Guofeng	8	7
B20	Wang Jingbo	11	7
B21	Jin Bo	12	7
B22	Wang Weicheng	9	7
B23	Chen Song	10	6
B24	Luo Xianhu	12	8
B25	Wu Longshou	6	5
B26	Lei Yun	10	6
B27	Liu Neng	8	3
B28	Li Hongling	12	8
B29	Qian Li	8	4
B30	Sun Peijie	9	7
