# Supplementary material for: Evaluation of a low-intensity pulsed ultrasound for chronic prostatitis type IIIb/chronic pelvic pain syndrome: a randomized controlled trial
Source: Front Reprod Health. 2025 Dec 4;7:1714803. doi: 10.3389/frph.2025.1714803 (PMC12711829; doi:10.3389/frph.2025.1714803)
Supplement: Supplementary file 5 [file Table5.xlsx]

## Sheet: Sheet1
Group	Name	Before	After
A1	Wang Yuexiang	8	5
A2	Huang Shengfa	7	4
A3	Ge Yihe	4	3
A4	Qiao Guangping	7	4
A5	Luo Yingpei	6	5
A6	Cheng Guanghua	7	5
A7	Yang Keren	4	3
A8	Shao Maodan	4	3
A9	Sun Quan	4	3
A10	Wang Shibin	2	2
A11	Li Minghua	7	6
A12	Tong Chao	4	2
A13	Wang Xianggang	5	2
A14	Shao Jinqiang	2	2
A15	Sun Shaoguo	2	1
A16	Zhang Guoqian	5	4
A17	Jiang Wei	7	5
A18	Chen Junming	5	3
A19	Lu Sheng	4	2
A20	Jiang Zheng	2	2
A21	Wang Yanping	5	4
A22	Zheng Lifa	2	1
A23	Zhang Xiaofeng	10	6
A24	Zhuang Mingcheng	7	5
A25	Fei Yuefei	1	1
A26	Zeng Junrong	2	0
A27	Zhang Wei	7	4
A28	Li Huaqun	4	2
A29	Huang Jiaming	5	4
A30	Zheng Dabin	4	2
A31	Li Yu	2	0
A32	Chen Hao	2	2
A33	Fan Chengliang	3	3
A34	Jiang Yao	9	7
A35	Wang Jie	9	6
B1	Shen Yuhao	6	3
B2	Ye Jiancheng	6	2
B3	Song Xu	4	2
B4	Li Runfeng	7	3
B5	Lu Tong	4	2
B6	Wu Xiaojun	1	1
B7	Luo Zhihao	8	4
B8	Hu Zhijian	6	3
B9	Yang Zhiwei	4	2
B10	Hu Hao	2	1
B11	Feng Lincong	10	6
B12	Lin Tonglan	5	2
B13	Xie Changzheng	1	0
B14	Qiao Zhigang	2	0
B15	Chen Peng	8	4
B16	Ruan Jianfeng	6	2
B17	Chen Mingjie	5	2
B18	Lei Hao	3	1
B19	Guan Guofeng	4	1
B20	Wang Jingbo	0	0
B21	Jin Bo	10	5
B22	Wang Weicheng	5	2
B23	Chen Song	7	4
B24	Luo Xianhu	7	2
B25	Wu Longshou	3	1
B26	Lei Yun	6	4
B27	Liu Neng	4	1
B28	Li Hongling	7	1
B29	Qian Li	5	1
B30	Sun Peijie	2	2
