# Supplementary material for: Evaluation of a low-intensity pulsed ultrasound for chronic prostatitis type IIIb/chronic pelvic pain syndrome: a randomized controlled trial
Source: Front Reprod Health. 2025 Dec 4;7:1714803. doi: 10.3389/frph.2025.1714803 (PMC12711829; doi:10.3389/frph.2025.1714803)
Supplement: Supplementary file 6 [file Table6.xlsx]

## Sheet: Sheet1
Group	Name	1.2	1.3	1.4	2	3	4	5	6	7	8	9	Pain	Urination	Quality	All
A1	Wang Yuexiang	0	0	0	2	1	2	4	2	3	1	1	4	9	5	6	20
A2	Huang Shengfa	1	0	0	1	0	0	2	2	2	1	1	4	4	4	6	14
A3	Ge Yihe	2	0	0	0	1	0	2	1	2	2	3	5	5	3	10	18
A4	Qiao Guangping	1	0	0	0	0	0	1	1	3	1	0	2	2	4	3	9
A5	Luo Yingpei	1	0	0	1	1	1	3	1	4	2	0	2	7	5	4	16
A6	Cheng Guanghua	0	0	0	0	1	0	1	2	3	2	2	3	2	5	7	14
A7	Yang Keren	1	0	0	1	1	0	2	2	1	1	1	3	5	3	5	13
A8	Shao Maodan	2	0	1	0	2	0	3	1	2	1	1	3	8	3	5	16
A9	Sun Quan	0	1	0	0	2	1	2	2	1	1	1	4	6	3	6	15
A10	Wang Shibin	1	0	2	0	0	0	3	1	1	1	1	4	6	2	6	14
A11	Li Minghua	1	3	0	0	2	0	2	3	3	2	2	4	8	6	8	22
A12	Tong Chao	0	0	2	1	0	0	3	0	2	1	1	2	6	2	4	12
A13	Wang Xianggang	1	0	0	0	0	0	2	1	1	1	0	2	3	2	3	8
A14	Shao Jinqiang	0	0	0	3	0	0	2	1	1	1	3	4	5	2	8	15
A15	Sun Shaoguo	1	0	1	0	1	0	2	0	1	1	0	1	5	1	2	8
A16	Zhang Guoqian	1	0	0	2	1	1	2	2	2	2	1	3	7	4	6	17
A17	Jiang Wei	0	2	0	0	2	0	3	4	1	2	1	4	7	5	7	19
A18	Chen Junming	0	0	0	0	0	0	0	1	2	1	1	2	0	3	4	7
A19	Lu Sheng	1	0	0	0	0	0	4	1	1	1	0	3	5	2	4	11
A20	Jiang Zheng	2	0	2	0	1	1	1	1	1	1	2	4	7	2	7	16
A21	Wang Yanping	2	0	0	2	1	1	4	2	2	1	1	3	10	4	5	19
A22	Zheng Lifa	0	0	0	2	3	1	2	0	1	1	2	2	8	1	5	14
A23	Zhang Xiaofeng	0	0	0	1	1	1	2	3	3	2	1	3	5	6	6	17
A24	Zhuang Mingcheng	0	0	0	0	1	0	1	3	2	2	2	4	2	5	8	15
A25	Fei Yuefei	1	1	2	3	0	1	2	1	0	1	1	2	10	1	4	15
A26	Zeng Junrong	0	0	0	3	0	0	3	0	0	2	1	3	6	0	6	12
A27	Zhang Wei	0	2	1	2	2	1	2	3	1	2	2	3	10	4	7	21
A28	Li Huaqun	0	0	0	0	1	0	1	1	1	1	1	2	2	2	4	8
A29	Huang Jiaming	1	2	0	0	0	0	2	2	2	2	1	3	5	4	6	15
A30	Zheng Dabin	0	0	1	0	0	1	2	1	1	1	1	2	4	2	4	10
A31	Li Yu	0	0	0	2	2	0	3	0	0	2	2	2	7	0	6	13
A32	Chen Hao	1	0	0	1	0	0	1	1	1	2	1	1	3	2	4	9
A33	Fan Chengliang	0	2	0	0	2	0	1	2	1	1	1	2	5	3	4	12
A34	Jiang Yao	1	0	0	0	0	0	1	4	3	3	2	3	2	7	8	17
A35	Wang Jie	1	3	1	1	1	1	2	3	3	2	3	4	10	6	9	25
B1	Shen Yuhao	1	0	0	1	0	0	2	2	1	1	0	3	4	3	4	11
B2	Ye Jiancheng	0	0	0	1	1	0	1	1	1	2	2	3	3	2	7	12
B3	Song Xu	3	1	0	2	0	2	4	1	1	2	1	4	12	2	7	21
B4	Li Runfeng	3	2	1	2	2	4	4	2	1	1	1	4	18	3	6	27
B5	Lu Tong	2	0	0	0	0	0	3	1	1	1	1	3	5	2	5	12
B6	Wu Xiaojun	1	1	1	1	0	1	1	0	1	0	0	2	6	1	2	9
B7	Luo Zhihao	4	0	0	1	1	4	3	2	2	1	2	3	13	4	6	23
B8	Hu Zhijian	2	0	0	2	0	0	3	2	1	1	0	2	7	3	3	13
B9	Yang Zhiwei	0	2	0	0	0	0	3	1	1	1	1	3	5	2	5	12
B10	Hu Hao	0	3	0	0	0	0	2	1	0	1	1	2	5	1	4	10
B11	Feng Lincong	1	0	0	0	0	0	2	4	2	2	1	3	3	6	6	15
B12	Lin Tonglan	4	3	0	2	1	2	5	1	1	2	2	4	17	2	8	27
B13	Xie Changzheng	2	1	0	0	0	0	2	0	0	1	1	3	5	0	5	10
B14	Qiao Zhigang	4	2	0	0	0	0	4	0	0	1	2	3	10	0	6	16
B15	Chen Peng	0	0	0	1	0	0	2	3	1	1	1	2	3	4	4	11
B16	Ruan Jianfeng	0	0	0	0	0	0	0	1	1	1	1	2	0	2	4	6
B17	Chen Mingjie	1	0	0	0	0	2	2	1	1	2	1	3	5	2	6	13
B18	Lei Hao	2	2	1	2	1	2	3	0	1	1	1	2	13	1	4	18
B19	Guan Guofeng	2	1	0	0	0	0	3	1	0	2	2	3	6	1	7	14
B20	Wang Jingbo	2	0	0	0	2	2	4	0	0	1	2	4	10	0	7	17
B21	Jin Bo	2	0	0	0	2	1	2	2	3	2	2	3	7	5	7	19
B22	Wang Weicheng	2	0	1	1	0	1	3	0	2	1	2	4	8	2	7	17
B23	Chen Song	5	0	0	0	0	2	4	3	1	2	1	3	11	4	6	21
B24	Luo Xianhu	2	0	3	0	1	2	3	1	1	1	3	4	11	2	8	21
B25	Wu Longshou	2	2	0	1	0	0	3	1	0	1	1	3	8	1	5	14
B26	Lei Yun	4	2	2	1	0	1	2	1	3	2	1	3	12	4	6	22
B27	Liu Neng	1	2	0	0	0	0	2	1	0	0	1	2	5	1	3	9
B28	Li Hongling	1	1	0	0	1	0	3	0	1	2	2	4	6	1	8	15
B29	Qian Li	2	0	0	1	2	0	2	1	0	1	1	2	7	1	4	12
B30	Sun Peijie	2	1	1	2	2	0	2	1	1	1	2	4	10	2	7	19
