# Supplementary material for: Evaluation of a low-intensity pulsed ultrasound for chronic prostatitis type IIIb/chronic pelvic pain syndrome: a randomized controlled trial
Source: Front Reprod Health. 2025 Dec 4;7:1714803. doi: 10.3389/frph.2025.1714803 (PMC12711829; doi:10.3389/frph.2025.1714803)
Supplement: Supplementary file 7 [file Table7.xlsx]

## Sheet: Sheet1
Group	Name	Before	After
A1	Wang Yuexiang	17	9
A2	Huang Shengfa	10	4
A3	Ge Yihe	10	5
A4	Qiao Guangping	2	2
A5	Luo Yingpei	17	7
A6	Cheng Guanghua	3	2
A7	Yang Keren	8	5
A8	Shao Maodan	15	8
A9	Sun Quan	14	6
A10	Wang Shibin	12	6
A11	Li Minghua	14	8
A12	Tong Chao	10	6
A13	Wang Xianggang	8	3
A14	Shao Jinqiang	8	5
A15	Sun Shaoguo	10	5
A16	Zhang Guoqian	17	7
A17	Jiang Wei	15	7
A18	Chen Junming	6	0
A19	Lu Sheng	13	5
A20	Jiang Zheng	11	7
A21	Wang Yanping	17	10
A22	Zheng Lifa	12	8
A23	Zhang Xiaofeng	16	5
A24	Zhuang Mingcheng	2	2
A25	Fei Yuefei	14	10
A26	Zeng Junrong	9	6
A27	Zhang Wei	20	10
A28	Li Huaqun	7	2
A29	Huang Jiaming	12	5
A30	Zheng Dabin	7	4
A31	Li Yu	10	7
A32	Chen Hao	8	3
A33	Fan Chengliang	11	5
A34	Jiang Yao	5	2
A35	Wang Jie	24	10
B1	Shen Yuhao	6	4
B2	Ye Jiancheng	6	3
B3	Song Xu	19	12
B4	Li Runfeng	23	18
B5	Lu Tong	8	5
B6	Wu Xiaojun	8	6
B7	Luo Zhihao	19	13
B8	Hu Zhijian	11	7
B9	Yang Zhiwei	5	5
B10	Hu Hao	11	5
B11	Feng Lincong	4	3
B12	Lin Tonglan	22	17
B13	Xie Changzheng	6	5
B14	Qiao Zhigang	13	10
B15	Chen Peng	6	3
B16	Ruan Jianfeng	4	0
B17	Chen Mingjie	10	5
B18	Lei Hao	15	13
B19	Guan Guofeng	11	6
B20	Wang Jingbo	16	10
B21	Jin Bo	8	7
B22	Wang Weicheng	14	8
B23	Chen Song	15	11
B24	Luo Xianhu	16	11
B25	Wu Longshou	16	8
B26	Lei Yun	12	12
B27	Liu Neng	8	5
B28	Li Hongling	10	6
B29	Qian Li	10	7
B30	Sun Peijie	12	10
