# Supplementary material for: Evaluation of a low-intensity pulsed ultrasound for chronic prostatitis type IIIb/chronic pelvic pain syndrome: a randomized controlled trial
Source: Front Reprod Health. 2025 Dec 4;7:1714803. doi: 10.3389/frph.2025.1714803 (PMC12711829; doi:10.3389/frph.2025.1714803)
Supplement: Supplementary file 8 [file Table8.xlsx]

## Sheet: Sheet1
Group	Name	1.2	1.3	1.4	2	3	4	5	6	7	8	9	Pain	Urination	Quality	All
A1	Wang Yuexiang	0	0	3	2	4	6	4	4	3	3	5	17	8	11	36
A2	Huang Shengfa	1	2	2	2	0	2	4	3	3	3	5	10	7	11	28
A3	Ge Yihe	0	0	2	0	0	3	2	2	3	3	6	10	4	12	26
A4	Qiao Guangping	0	0	0	0	0	1	2	5	2	0	4	2	7	6	15
A5	Luo Yingpei	0	2	2	2	3	5	2	4	2	2	4	17	6	8	31
A6	Cheng Guanghua	0	0	0	1	1	1	4	3	2	2	4	3	7	8	18
A7	Yang Keren	1	0	0	2	1	2	1	3	1	1	3	8	4	5	17
A8	Shao Maodan	1	2	1	2	1	4	1	3	1	3	5	15	4	9	28
A9	Sun Quan	2	2	0	2	1	4	2	2	2	1	5	14	4	8	26
A10	Wang Shibin	2	2	0	0	0	4	2	0	3	1	6	12	2	10	24
A11	Li Minghua	4	0	3	1	0	5	4	3	3	3	6	14	7	12	33
A12	Tong Chao	0	0	2	2	1	3	0	4	2	2	2	10	4	6	20
A13	Wang Xianggang	0	1	0	0	2	3	3	2	1	0	3	8	5	4	17
A14	Shao Jinqiang	0	2	4	0	0	2	1	1	2	3	5	8	2	10	20
A15	Sun Shaoguo	1	1	1	0	2	2	1	1	1	0	4	10	2	5	17
A16	Zhang Guoqian	0	0	4	2	3	5	2	3	2	2	6	17	5	10	32
A17	Jiang Wei	3	2	0	3	3	4	4	3	3	1	4	15	7	8	30
A18	Chen Junming	0	0	0	1	1	3	3	2	3	1	5	6	5	9	20
A19	Lu Sheng	2	1	1	2	2	3	2	2	2	2	4	13	4	8	25
A20	Jiang Zheng	0	2	1	2	0	3	1	1	2	2	5	11	2	9	22
A21	Wang Yanping	0	1	3	2	3	5	2	3	2	2	4	17	5	8	30
A22	Zheng Lifa	0	0	2	4	1	3	1	1	2	2	3	10	2	7	19
A23	Zhang Xiaofeng	3	0	1	1	4	6	5	5	3	3	6	15	10	12	37
A24	Zhuang Mingcheng	0	0	0	1	0	1	3	4	2	2	4	2	7	8	17
A25	Fei Yuefei	1	3	5	0	0	3	1	0	2	1	3	12	1	6	19
A26	Zeng Junrong	0	0	5	0	0	4	1	1	2	2	4	9	2	8	19
A27	Zhang Wei	3	0	3	4	1	5	4	3	3	2	5	16	7	10	33
A28	Li Huaqun	0	0	1	1	0	2	2	2	1	1	2	4	4	4	12
A29	Huang Jiaming	2	0	0	2	1	4	2	3	3	3	3	9	5	9	23
A30	Zheng Dabin	1	1	0	0	1	2	1	3	1	1	3	5	4	5	14
A31	Li Yu	0	0	4	2	0	4	2	0	2	2	4	10	2	8	20
A32	Chen Hao	1	1	1	0	1	1	1	1	2	1	2	5	2	5	12
A33	Fan Chengliang	3	0	0	3	1	3	2	1	1	1	3	10	3	5	18
A34	Jiang Yao	0	0	0	0	1	2	4	5	3	3	5	3	9	11	23
A35	Wang Jie	4	1	4	3	1	6	5	4	3	3	6	19	9	12	40
B1	Shen Yuhao	0	0	1	1	0	2	3	3	2	2	3	4	6	7	17
B2	Ye Jiancheng	0	0	1	2	1	1	2	4	2	3	4	5	6	9	20
B3	Song Xu	1	1	3	2	3	5	2	2	3	3	5	15	4	11	30
B4	Li Runfeng	2	2	2	2	5	6	3	4	3	3	6	19	7	12	38
B5	Lu Tong	0	0	0	2	0	3	1	3	2	1	3	5	4	6	15
B6	Wu Xiaojun	1	1	1	2	1	1	0	1	1	1	3	7	1	5	13
B7	Luo Zhihao	0	0	1	4	4	5	4	4	3	3	4	14	8	10	32
B8	Hu Zhijian	0	1	3	2	0	3	4	2	1	0	2	9	6	3	18
B9	Yang Zhiwei	2	0	0	0	0	3	3	1	2	1	3	5	4	6	15
B10	Hu Hao	4	0	0	1	0	4	1	1	1	1	3	9	2	5	16
B11	Feng Lincong	0	1	0	0	0	2	5	5	3	3	5	3	10	11	24
B12	Lin Tonglan	3	2	2	2	2	6	1	4	2	2	6	17	5	10	32
B13	Xie Changzheng	2	0	0	0	0	2	0	1	3	2	6	4	1	11	16
B14	Qiao Zhigang	2	0	0	0	0	6	1	1	2	2	3	8	2	7	17
B15	Chen Peng	0	1	1	2	0	2	4	4	2	1	5	6	8	8	22
B16	Ruan Jianfeng	1	0	0	0	0	2	2	4	2	1	5	3	6	8	17
B17	Chen Mingjie	0	0	0	0	3	4	2	3	2	2	3	7	5	7	19
B18	Lei Hao	2	2	2	2	2	3	0	3	1	2	2	13	3	5	21
B19	Guan Guofeng	2	0	0	2	0	4	1	3	2	2	4	8	4	8	20
B20	Wang Jingbo	0	0	0	3	5	5	0	0	3	3	5	13	0	11	24
B21	Jin Bo	0	0	0	3	1	2	5	5	3	3	6	6	10	12	28
B22	Wang Weicheng	0	1	3	3	1	4	3	2	2	2	5	12	5	9	26
B23	Chen Song	0	0	0	0	4	6	3	4	3	3	4	10	7	10	27
B24	Luo Xianhu	1	3	0	2	4	4	4	3	3	3	6	14	7	12	33
B25	Wu Longshou	2	2	2	2	2	3	0	3	1	1	4	13	3	6	22
B26	Lei Yun	2	2	1	0	1	2	1	5	2	2	6	8	6	10	24
B27	Liu Neng	2	0	0	0	0	5	2	2	2	2	4	7	4	8	19
B28	Li Hongling	3	0	0	1	0	5	4	3	3	3	6	9	7	12	28
B29	Qian Li	0	0	1	2	0	3	3	2	1	2	5	6	5	8	19
B30	Sun Peijie	1	2	2	2	0	2	1	1	1	3	5	9	2	9	20
